# Supplementary material for: Decision Making under Risk in Patients Suffering from Schizophrenia or Depression
Source: Brain Sci. 2021 Sep 7;11(9):1178. doi: 10.3390/brainsci11091178 (PMC8470442; doi:10.3390/brainsci11091178)
Supplement: Supplementary file 1 [file brainsci-11-01178-s001.zip]

Archive with 1 entries (1 files):
- brainsci-1345738-supplementary.pdf
